# Supplementary material for: Preventive Counseling in Routine Prenatal Care—A Qualitative Study of Pregnant Women’s Perspectives on a Lifestyle Intervention, Contrasted with the Experiences of Healthcare Providers
Source: Int J Environ Res Public Health. 2022 May 18;19(10):6122. doi: 10.3390/ijerph19106122 (PMC9140722; doi:10.3390/ijerph19106122)
Supplement: Supplementary file 1 [file ijerph-19-06122-s001.zip]

Archive with 2 entries (2 files):
- Figure S1_COREQ Checklist.pdf
- Supplementary Tables.pdf
